# Supplementary material for: A Metacommunity Framework for Enhancing the Effectiveness of Biological Monitoring Strategies
Source: PLoS One. 2012 Aug 24;7(8):e43626. doi: 10.1371/journal.pone.0043626 (PMC3427378; doi:10.1371/journal.pone.0043626)
Supplement: Table S1 — Summarized description of the dataset analyzed. (XLSX) [file pone.0043626.s003.xlsx]

## Sheet: Table S1
Table S1. Summarized description of the dataset analyzed.
Region	Number of streams	Number of genera	Sampling method (n)	Environmental variables
				Local	Landscape	Regional
SE Brazil	39	242	Surber sampler (6)	pH	% of area cover by agriculture	altitude
				electrical conductivity	% of area cover by sugar cane	irradiation
				dissolved oxygen	% of area cover by Eucalyptus	rainfall
				temperature	% of area cover by forest
				width	% of area cover by urban area
				depth
				velocity
				% of boulder
				% of gravel
				% of sand
				% of silt

## Sheet: Table S2
Table S2. Proportion of the variation in the data explained by PCoA.
Set	Criterion	Axis 1	Axis 2	Axis 3	Total
Total	Eigenvalue	1.96586	1.22535	0.726801
	%	20.9	13.1	7.7	41.7
Chironomids	Eigenvalue	1.41458	1.18032	0.822442
	%	18	15	10.5	43.5
Ephemeropterans	Eigenvalue	3.16583	2.18972	1.28923
	%	24.67	17.06	10.04	51.77
Trichopterans	Eigenvalue	2.24932	1.91471	1.43223
	%	21.15	18	13.46	52.61
Coleopterans	Eigenvalue	2.6202	1.3122	1.07688
	%	23.54	11.78	9.67	44.99
EPT	Eigenvalue	2.70787	1.34699	1.20993
	%	22.36	11.12	9.99	43.47
EPTC	Eigenvalue	2.63375	1.35962	1.13315
	%	20.15	10.4	8.67	39.22

## Sheet: Table S3
Table S3. Total number of possible combinations of random genera.
Dataset	Genera Richness	Number of Combinations
Chironomids	52	5.7732 × 1055
Ephemeropterans	26	1.2681 × 1037
Trichopterans	34	6.9324 × 1043
Coleopterans	54	7.1675 × 1056
EPT	67	1.0124 × 1063
EPTC	120	4.3816 × 1073
