# Supplementary material for: A Metacommunity Framework for Enhancing the Effectiveness of Biological Monitoring Strategies
Source: PLoS One. 2012 Aug 24;7(8):e43626. doi: 10.1371/journal.pone.0043626 (PMC3427378; doi:10.1371/journal.pone.0043626)
Supplement: Table S2 — Proportion of the variation in the data explained by PCoA. (XLSX) [file pone.0043626.s004.xlsx]

## Sheet: Table S2
Table S2. Proportion of the variation in the data explained by PCoA.
Set	Criterion	Axis 1	Axis 2	Axis 3	Total
Total	Eigenvalue	1.96586	1.22535	0.726801
	%	20.9	13.1	7.7	41.7
Chironomids	Eigenvalue	1.41458	1.18032	0.822442
	%	18	15	10.5	43.5
Ephemeropterans	Eigenvalue	3.16583	2.18972	1.28923
	%	24.67	17.06	10.04	51.77
Trichopterans	Eigenvalue	2.24932	1.91471	1.43223
	%	21.15	18	13.46	52.61
Coleopterans	Eigenvalue	2.6202	1.3122	1.07688
	%	23.54	11.78	9.67	44.99
EPT	Eigenvalue	2.70787	1.34699	1.20993
	%	22.36	11.12	9.99	43.47
EPTC	Eigenvalue	2.63375	1.35962	1.13315
	%	20.15	10.4	8.67	39.22

## Sheet: Table S3
Table S3. Total number of possible combinations of random genera.
Dataset	Genera Richness	Number of Combinations
Chironomids	52	5.7732 × 1055
Ephemeropterans	26	1.2681 × 1037
Trichopterans	34	6.9324 × 1043
Coleopterans	54	7.1675 × 1056
EPT	67	1.0124 × 1063
EPTC	120	4.3816 × 1073
