# Supplementary material for: A Metacommunity Framework for Enhancing the Effectiveness of Biological Monitoring Strategies
Source: PLoS One. 2012 Aug 24;7(8):e43626. doi: 10.1371/journal.pone.0043626 (PMC3427378; doi:10.1371/journal.pone.0043626)
Supplement: Table S3 — Total number of possible combinations of random genera. (XLSX) [file pone.0043626.s005.xlsx]

## Sheet: Table S3
Table S3. Total number of possible combinations of random genera.
Dataset	Genera Richness	Number of Combinations
Chironomids	52	5.7732 × 1055
Ephemeropterans	26	1.2681 × 1037
Trichopterans	34	6.9324 × 1043
Coleopterans	54	7.1675 × 1056
EPT	67	1.0124 × 1063
EPTC	120	4.3816 × 1073
